# Supplementary material for: Spent Mushroom Substrate Reused as Organic Fertilizer Enhances Lettuce (Lactuca sativa L.) Quality and Soil Nutrients: Insights from Physicochemical and Microbiome Analyses
Source: Microorganisms. 2026 Apr 28;14(5):985. doi: 10.3390/microorganisms14050985 (PMC13209306; doi:10.3390/microorganisms14050985)
Supplement: Supplementary file 1 [file microorganisms-14-00985-s001.zip]

Archive with 2 entries (2 files):
- economic analysis.xlsx
- microorganisms-4148641-supplementary.pdf
