# Supplementary material for: Spent Mushroom Substrate Reused as Organic Fertilizer Enhances Lettuce (Lactuca sativa L.) Quality and Soil Nutrients: Insights from Physicochemical and Microbiome Analyses
Source: Microorganisms. 2026 Apr 28;14(5):985. doi: 10.3390/microorganisms14050985 (PMC13209306; doi:10.3390/microorganisms14050985)
Supplement: Supplementary file 1 [file microorganisms-14-00985-s001.zip › economic analysis.xlsx]

## Sheet: Sheet1
	This table provides the economic costs required for lettuce weight increasing
	Parameters
		unit price of fertilizer	unit	data source
	MR	21	$/t	Alibaba
	organic fertilizer	140.4	$/t	Alibaba
	group	fertilizer	usage	unit	weight of L. Sativa	unit
	CK				245.3	g
	A	MR	0.75	Kg/m2	272.3	g
	B	MR	1.5	Kg/m2	421.4	g
	C	MR	2.25	Kg/m2	301.9	g
	D	organic fertilizer	5	Kg/m2	304.5	g
	calculation	step 1		step 2		step 3
	group	increasing weight of L. Sativa	unit	price of fertilizer	unit	price of increasing weight
	CK	0	g	0	$/m2	0
	A	27	g	0.01575	$/m2	583.333	$/t·m2
	B	176.1	g	0.0315	$/m2	178.876	$/t·m2
	C	56.6	g	0.04725	$/m2	834.806	$/t·m2
	D	59.2	g	0.702	$/m2	11858.1	$/t·m2
